# Supplementary material for: Repellency of Carvacrol, Thymol, and Their Acetates against Imported Fire Ants
Source: Insects. 2023 Sep 28;14(10):790. doi: 10.3390/insects14100790 (PMC10607101; doi:10.3390/insects14100790)
Supplement: Supplementary file 1 [file insects-14-00790-s001.zip]

Archive with 1 entries (1 files):
- insects-2566355-supplementary.pdf
